# Supplementary material for: The expression of microRNA 574-3p as a predictor of postoperative outcome in patients with esophageal squamous cell carcinoma
Source: World J Surg Oncol. 2016 Aug 26;14(1):228. doi: 10.1186/s12957-016-0985-3 (PMC5002115; doi:10.1186/s12957-016-0985-3)
Supplement: Additional file 1: Table S1. — The relationship between the expression of the 20 miRNAs in the tumors (T/N ratio) and clinicopathological features of the patients. (XLSX 20 kb) [file 12957_2016_985_MOESM1_ESM.xlsx]

## Sheet: Sheet1
Supplemental Table1
	hsa-miR-16-5p			hsa-miR-93-5p			hsa-miR-200c-3p			hsa-miR-15b-5p			hsa-miR-25-3p			hsa-miR-34a-5p			hsa-miR-181a-5p			hsa-miR-107			hsa-miR-103a-3p			hsa-miR-151a-5p			hsa-miR-1973			hsa-miR-149-3p			hsa-miR-675-3p			hsa-miR-550a-5p			hsa-miR-378a-3p			hsa-miR-1236-3p			hsa-miR-30c-1-3p
	miR-16			miR-93			miR-200c			miR-15b			miR-25			miR-34a			miR-181a			miR-107			miR-103			miR-151			miR-1973			miR-149			miR-675			miR-550			miR-378			miR-1236			miR-30c
	low	high	p value	low	high	p value	low	high	p value	low	high	p value	low	high	p value	low	high	p value	low	high	p value	low	high	p value	low	high	p value	low	high	p value	low	high	p value	low	high	p value	low	high	p value	low	high	p value	low	high	p value	low	high	p value	low
Case number	15	4		13	6		7	12		13	6		13	6		12	7		12	7		14	5		14	5		12	7		11	8		8	11		12	7		11	8		12	7		9	10		10
Age (mean ± SD)	63.0 ± 10.2	63.0 ± 11.7	0.463	63.5 ± 10.1	61.8 ± 11.1	0.378	61.9 ± 11.3	64.9 ± 8.1	0.26	63.9 ± 10.6	61.0 ± 9.7	0.282	65.0 ± 9.5	58.7 ± 11.0	0.128	64.3 ± 10.1	60.7 ± 10.6	0.239	63.0 ± 10.8	63.0 ± 9.6	0.5	63.8 ± 10.2	60.8 ± 10.8	0.303	63.8 ± 10.2	60.8 ± 10.8	0.304	62.2 ± 7.7	64.4 ± 13.9	0.351	64.7 ± 12.3	60.6 ± 6.0	0.21	63.9 ± 10.7	62.4 ± 10.2	0.38	63.8 ± 11.6	61.7 ± 7.6	0.326	65.4 ± 11.6	59.8 ± 7.1	0.105	62.3 ± 10.0	64.3 ± 11.0		66.9 ± 10.3	59.5 ± 9.1	0.059	65.1 ± 12.0
Gender
Male	13	4	0.614	11	6	0.4561	6	11	0.614	11	6	0.4561	11	6	0.4561	10	7	0.386	10	7	0.386	12	5	0.5322	12	5	0.5322	11	6	0.614	9	8	0.3216	7	10	0.6784	10	7	0.386	9	8	0.3216	11	6	0.614	8	9	0.3661	8
Female	2	0		2	0		1	1		2	0		2	0		2	0		2	0		2	0		2	0		1	1		2	0		1	1		2	0		2	0		1	1		1	1		2
Tumor location
Upper/ Middle thoracic	6	2	0.5743	4	3	0.5258	3	4	0.5258	5	3	0.5062	5	3	0.5062	4	4	0.2966	5	3	0.6634	6	2	0.6641	6	2	0.6641	5	3	0.6634	5	3	0.5506	2	6	0.2083	5	3	0.6634	6	2	0.1149	5	3	0.6634	3	5	0.395	5
Lower thoracic	9	2		8	4		4	8		8	3		8	3		8	3		7	4		8	3		8	3		7	4		6	5		6	5		7	4		4	7		7	4		6	5		5
Histological grade
Well/ Moderate	13	3	0.5304	12	4	0.2219	6	10	0.7038	11	5	0.7049	12	4	0.2219	11	5	0.2962	10	6	0.7038	12	4	0.6244	12	4	0.6244	12	4	0.2219	9	7	0.6244	7	9	0.6244	9	7	0.227	8	8	0.1703	11	5	0.2962	7	9	0.4582	7
Poorly	2	1		1	2		1	2		2	1		1	2		1	2		2	1		2	1		2	1		1	2		2	1		1	2		3	0		3	0		1	2		2	1		3
Pathologic tumor depth
T1-2	6	0	0.1845	3	3	0.2569	4	2	0.0947	5	1	0.3479	5	1	0.3479	4	2	0.6215	4	2	0.6215	6	0	0.1107	6	0	0.1107	4	2	0.6215	4	2	0.4938	1	5	0.1533	2	4	0.0947	5	1	0.1533	5	1	0.2384	2	4	0.37	3
T3-4	9	4		10	3		3	10		8	5		8	5		8	5		8	5		8	5		8	5		8	5		7	6		7	6		10	3		6	7		7	6		7	6		7
Lymph node metastasis
N0	4	0	0.3522	2	2	0.3728	3	1	0.1174	3	1	0.6272	4	0	0.1845	3	1	0.525	3	1	0.525	4	0	0.2583	6	0	0.1107	4	0	0.1277	3	1	0.4257	0	4	0.0851	1	3	0.1174	4	0	0.0851	3	1	0.525	1	3	0.3328	2
N1-4	11	4		11	4		4	11		10	5		9	6		9	6		9	6		10	5		8	5		8	7		8	7		8	7		11	4		7	8		9	6		8	7		8
Distant metastasis
M0	15	4		13	6		7	12		13	6		13	6		12	7		12	7		14	5		14	5		12	7		11	8		8	11		12	7		11	8		12	7		9	10		10
M1	0	0		0	0		0	0		0	0		0	0		0	0		0	0		0	0		0	0		0	0		0	0		0	0		0	0		0	0		0	0		0	0		0
TNM Stage
Stage 1-2	5	0	0.2583	3	2	0.5204	4	1	0.0379	4	1	0.4796	5	0	0.1107	4	1	0.3661	3	2	0.6339	5	0	0.1722	5	0	0.1722	4	1	0.3661	3	2	0.6641	1	4	0.2668	1	3	0.1174	4	1	0.2668	4	1	0.3661	2	3	0.5557	2
Stage 3-4	10	4		10	4		3	11		9	5		8	6		8	6		9	5		9	5		9	5		8	6		8	6		7	7		11	4		7	7		8	6		7	7		8
Lymphatic vessel invasion
Negative	4	1	0.7278	3	2	0.5204	3	2	0.2366	3	2	0.5204	4	1	0.4796	3	1	0.525	4	1	0.3661	4	1	0.6026	4	1	0.6026	4	1	0.3661	4	1	0.2668	1	4	0.2668	3	2	0.6339	4	1	0.2668	3	2	0.6339	2	3	0.5557	3
Positive	11	3		10	4		4	10		10	4		9	5		9	6		8	6		10	4		10	4		8	6		7	7		7	7		9	5		7	7		9	5		7	7		7
Venous invasion
Negative	6	1	0.525	5	2	0.6215	4	2	0.0947	4	3	0.3785	5	2	0.6215	3	4	0.182	4	3	0.3785	5	2	0.6339	5	2	0.6339	5	2	0.4742	4	3	0.6634	4	3	0.2966	4	3	0.5258	4	3	0.6634	4	3	0.5258	4	3	0.43	4
Positive	9	3		8	4		3	10		9	3		8	4		9	3		9	3		9	3		9	3		7	5		7	5		4	8		8	4		7	5		8	4		5	7		6
Postoperative outcome
Non-Relapse	4	1	0.7278	3	2	0.5204	4	1	0.0379	4	1	0.4796	4	1	0.4796	4	1	0.3661	3	2	0.6339	4	1	0.6026	4	1	0.6026	2	3	0.2366	2	3	0.3359	3	2	0.3359	3	2	0.6339	4	1	0.2668	3	2	0.6339	3	2	0.4443	2
Relapse	11	3		10	4		3	11		9	5		9	5		8	6		9	5		10	4		10	4		10	4		9	5		5	9		9	5		7	7		9	5		6	8		8
[truncated: 11 more columns]
